# Supplementary material for: Antibody Immunity to Zika Virus among Young Children in a Flavivirus-Endemic Area in Nicaragua
Source: Viruses. 2023 Mar 21;15(3):796. doi: 10.3390/v15030796 (PMC10052059; doi:10.3390/v15030796)
Supplement: Supplementary file 1 [file viruses-15-00796-s001.zip]

Archive with 1 entries (1 files):
- viruses-2256452-supplementary.pdf
